# Supplementary material for: Production of Ultracold XOH (X = Ca, Sr, Ba) Molecules by Direct Laser Cooling: A Theoretical Study Based on Accurate Ab Initio Calculations
Source: Molecules. 2025 Apr 28;30(9):1950. doi: 10.3390/molecules30091950 (PMC12073337; doi:10.3390/molecules30091950)
Supplement: Supplementary file 1 [file molecules-30-01950-s001.zip]

Archive with 1 entries (1 files):
- molecules-3552109-supplementary.pdf
